# Supplementary material for: Impact of Composition and Autoclave Sterilization on the Mechanical and Biological Properties of ECM-Mimicking Cryogels
Source: Polymers (Basel). 2024 Jul 7;16(13):1939. doi: 10.3390/polym16131939 (PMC11244042; doi:10.3390/polym16131939)
Supplement: Supplementary file 1 [file polymers-16-01939-s001.zip]

Archive with 1 entries (1 files):
- polymers-3046651-supplementary.pdf
